# Supplementary material for: Description and phylogenetic relationships of a new species of Torvoneustes (Crocodylomorpha, Thalattosuchia) from the Kimmeridgian of Switzerland
Source: PeerJ. 2023 Jul 19;11:e15512. doi: 10.7717/peerj.15512 (PMC10362849; doi:10.7717/peerj.15512)
Supplement: Supplemental Information 1 [file peerj-11-15512-s001.txt]

#NEXUS
BEGIN DATA;
	DIMENSIONS NTAX=180 NCHAR=574;
	FORMAT DATATYPE = STANDARD GAP = - MISSING = ? SYMBOLS = " 0 1 2 3 4 5 6";
	MATRIX
	Batrachotomus_kupferzellensis 0000?1-2001-1000???????????????????0?????00?0--??????001100000?????1500??01?0040?00120?00110?0110100?000010?100101102301000000000012?00002-0?-????100001?11-?21?0-000000?00-0100?0??32000000000--??00?0?023????0??01?????-1?0-????-??0??0??--0??????0??0?0?????-?00??????????0??0?0????????00?0????0-0???000?0???2????23?0??????????????????????0----?020???????????0??3??0??????…
	Postosuchus_kirkpatricki 0??0?1-2001-100???20???0???????????1?????00?0--??????0011000000??0?14000?01?0030?00?20?0011??0100100?000000-000101102301000000000012100001-01-000-1100010102?000?0000000?10-0100?0?232000100000--100000?0?3??0???0000????-1?0-????-000?0002--0-?0-??0000?1?????-?000??0?0?0??00?0?00?00???0000000?00-0????00?000220???2312??????????00000100????0----00211?????00?0?00?2??0??100000???…
	Carnufex_carolinensis 0????1-200????01?0???????????????????????????????????00?1000000??00110???01?00110????????????????1?0?0000???0001011023?100?0?0??????????????????????????????????????????????????????32?0??000?0????00?0???3??????????????-????????-????????-??-??-?????????????????????????????????????????????????????????0??1???????2?????????????10????????1?0----0?0??????????0?00??0???????????????2…
	Undescribed_sphenosuchian 0?00???2??????0???201???00000?000??1??0?00?0???020000?????????????????????????????????????????????00?00000?????10??????0000000000012000011-00-000-00??0?0????0???010????????00000?0230000??0000--?00000?1?3???????11?????-????????-????????-??-??-?01?0??0?????-?0??0???00?????????????????00??00????????000??00??????2??2??????????000001??????0----????????????????????????????????…
	Dromicosuchus_grallator ?400?1-200001000??201????????????????????0???????????00?00??00???0011000?01?0001?00?20?0011??01?01?0?000?002000101102300000000???012000011-0?-000-0000011001?00?10100000??0-030000?230000000000--?00000?1????0??10?2?????-???-????-?0??????-??-??-??1????0??????????????0?0??????????00???1?0????????????????00012????2?12?????00???0?00??00??????????012???????0?0?00?????????????????…
	Hesperosuchus_cf_agilis ???0?1-200001000??201??????????????1?????0???????????00?00??000??0011000?01?0001?00?20?0011??0?101?0?0000002000101102300000000???012000011-0?-000-0000011001?000101000?0??0-030000?23000??00000--(1 2)0??00?1???????10?2?????-2??-????-????????-??-??-???????0??????????????0?0????????0?00???1?0????????????0000000?2000?2?12??????????0?00?100??????????0111??????0?0?00?????????????…
	Terrestrisuchus_gracilis 0000?1-2?0001000??20??0??????????????????1???????????00??????00??0???????01??????0?1???0011??0?10000?000?0020001011023????0000???01?000011-00-000-00000?0101??0110?00000010-000??0023000??00000???0000??1?3?????10?1???20-2?0-????-000?0???--?-?0-?01?00?0?0??0??0000???0???0????0???00??0?0????0??0-00??000?00010000?21?2?????0????0?00??00???100---0011??????00?0??0?1???????0??????…
	Dibothrosuchus_elaphros 0000?1-200?00000????1?00???????????1????11?1????21???00?1????00000?????0?0100031?001???0011??0110100?000000100?101102300000000000012000011-00-000-000001?101?0?1100???????0-220?00??30000000000--?0?????1?1??????0?0???20-2?0-????-000?00??--?-?0-0?1??0?0?????-000???1?0????0?0??00??????1000??0??0-00???00000010????2?12?0????????0?0001?0???100---?0111?????00?0?00?2???????????????…
	Junggarsuchus_sloani 0000?1-200001000??20100000000???010???1211010--1210000011000000000011000001?0001000120?00110?0110100?00000000001011022000000000??012000011-0?-???-0000010101?0?110?0?000?10-220000?230000010000--(1 2)?0000?1210?00?10???????-???-????-??0?????-?0-??-101100???0??000010??2?0?0??0?0??01??????10000?0?00-0???0000000?2000?2301020??000??0?001?0?????00200?0111?????00???00????0???????????…
	Almadasuchus_figarii ??????????????0???0010??000????????11?1111?1???121000?0?????00?????1100??0??00???????0??????????????????????????????????????1?0000010001?0-0?-????????000????01??100??11??0-220000?2???????????--???????1????????????????????????????0????????????1010000010?000?0100??-0?0??0?0?011?0???01100????00000?????????????????????????????????????????00????????????????????????????????????????…
	Coloradisuchus_abelini ?????0010001100????????0?????????????????13??????????00??0??000????11???????00?1?001?1?001???0???0?????000?????10100??0000?????????????????????????????????????????????????????????????0??10??0?????0?????2??0?????????(1 2)??2?0-0??????00?00?--0-00-??1????????????????????????????????????????10?0????????0000000??0?0?200200?????????0?????????2??????0?1???????????0???????????????…
	Hemiprotosuchus_leali 0000?0010001100?????02?1??????????????????3????????2?00??0?0000????11000?0??00?1?00121?00?1???01?0????????????010100110000002000000100001000?00?0-00??0?01???0?1??000000??1?20000???20000?10000--??000??1220?0???011?????-????????-??0?????--0-0?-??1?0????0??0?101??????????0??????????????0???0??0-0???0000000?00???2(0 1)020??????????????1?????20?????0?1???????0???0????????????????…
	Protosuchus_richardsoni 0000?00100011001??000211???????????2???????????????2?0011000000000?11000101?0001?00121?00110?001000000000?0?000???????0?00?0201000010000200020000-0000000100?2012000000001102000010220000010000--200000?1220?00010110??(1 2)?-2?0-????-0000????-?0-??-2?1101???????0101???0?1????0?1??1??????0??0?0?0?00-0???00000001000??2502000???????0?00?1?0???200---0021???????0???00?????????????…
	Protosuchus_haughtoni 0000?00100011001??000211?00?00000?02111?11311??1221230011000000??0?11000101?0001?00121?0011??0010000000000000001010011000000201000010000200020000-0000000100?2012000000001102000010220000010000--200000?1220?00?10?00??(1 2)?-2?0-????-??000??1--?-??-201101??00?0001010000?1?0??001001100??0011010?0?00-00??00000001000002?02?0?10000??10001100???200---?021???????0?0?00????0??????????…
	Cassissuchus_sanziuami 0????0010000?000??0?02?????????????2?????????????????00?????000??00110?010100011000?21?00110?001?000?000002-?001010000000000201?01000000200???000-00000101???00020?00000?1???00001??2000?010000--210000?1120?000??12???20?2?0-???????00?0???-0???????????????????????????????00???11??????????0?0??????????000???0000?0--2?1????????0000?1?????100---?02(0 1)10????00?0?00?201??????????…
	Eopneumatosuchus_colberti 1????????01-??0?000002?????10??00??21111???????122123????????????????????????????????????????001???????????????????????????020?0000?0?0001?00?000-00??000?0?0001?0??????0?1022000102???????????--???????1??????????????????????????????????????????0110?0000?000?1100??01?0??00100110000??1101?????110???????????????????????????????????????????????????????????????????????????????…
	Fruitachampsa_callisoni 10???000001-1001??00021??????????????????13??????????00??0?0000????110001????????00?21?00110?001???0?000??1000000---00----00201??00000001000?00?0-00??2?01???00120?00000??1?2000????1000???0000--200000?103?00??1?12?1?20?2?100???0??20?00??11?00???1????????????1??????1??????1??????????110???0??123???00000001000???????0????????0?00????????0?????0?0???????0????0??00?????????????…
	Notosuchus_terrestris 1400?001?0001012??000200?????0?????2?????03????????2?001100000500?00000???????01?01101?0010??01100000000?1?10001000001000000201100000000200010000-00?020?????00000000000?11021?0????200000?????--2?00?0?10?1?0?010110102002?100?1-0002?010?0111?102?1101??1??0?0011?0?101??001010010000??111?????001??0??00011002??000210200?0---0??0?0010100?10102??0020???????0???01?3??0??1?????????0?…
	Mariliasuchus_amarali 1400?001?0001012??000?00?????0?????2?????03??????????001100000500??0000???????01?01101?0010??01100?0000????000000---00----00201100003000200010000-?00?20?????00020000000??102100????20001100000--2000?0?10?1?0?010?1?0-2002?10??1-0002??10?0111?10??110?????????011?0???1??0?101001?000??????????0?1?????00011002??000200200?0---???0?001010??101?2???030???????0?-?01?3??0????????????0?…
	Adamantinasuchus_navae 0????00100?01112??000????????????????????????????????0011000005????1100?????0001?01101?0010??0??00?0?00???1100000---00----00201?0000???02?0010000-??0????????000?0000000??10???0????20001100000--?00000?1031?0?01???????0?????????0?02?????01????0??1????????????11?????1?????????1??00????????????1?????00011(0 1)02?????20020????0????00001?10??????????030???????0?-?00?3????????????…
	Sphagesaurus_huenei 0(0 4)00?001001-1112??000?0????????????2????????10???????001100?005????1100?????0001?01101?0010??0110000?000??0100000---00----002000?0000000200010000-????200?????????0?????????????????20001100000--??0000?1031?0??1?1100-2002010?41-0002??1??011???????1???????????11?????1????10?0?1????????????????1??????????????????????0???????????????????????????030?????????-?00?3???????????????…
	Caipirasuchus_montealtensis 0(0 4)00?001001-1112??000?10???????????2?????03??????????0011000005????1100?????0001?01101?00100?0110000?000010100010000000000002000?0000000200010000-0000200101?00000000000????210001?220001100000--200000?1031?0?0101000-2002?10041-0002?010?0111?102?1101?1???????1100???10???1????1?????0???????00?1?????00011?02?00??200200?0---0??00001?10??????????0?01?????00???00?3??0??1?…
	Baurusuchus_pachecoi 0400?2-2001-0012??000?10???????????2?????03????????2?0011000005000000000?01?0001?00221?0010??0110100?000??0100000---00----00201100004000110010000-010?20??????00?0000000?010220001?220000000000--2010?0?1031?0??101100-2002?10??1-0002??10?0111?102?1101?0???????11?0???1??0?10?0010000???111???000123???00000002??210200201?0---1??0?000110???01021000202?????00???00?3??0??11?01?0???110…
	Araripesuchus_patagonicus 1000?1-1001-1001??000200???????????2?????01??????????00???00?0???????00???????????00?1????1??00100?0?000?00200010000010000002011000000002000000?0-000020?101?00020000000?11020000???20000000000--200000?1031?0?01?120??2002?10??010002?011?0112?20??11?1?1???????11?0???1?10010?0010000???111100?00123???00000101?????23120????0?0??0000?0?0???0101000021?????????0??0???????????????…
	Montealtosuchus_arrudacamposi 0000?1-1001-0001??000200???????????2?????01?100????????10000005??0011000?0100001?00221?0011??00??200?000?02-0001000001010000201100000000200000000-0000200111?0?000000000?11120000???20000000000--201000?1031?0?01011?1020020100?010002?011?0110?202?1101??0?????01100???1??0?1010010000?0???1???000123???0000010200200231201???0?1??10110010??1?1110000111?????00?0?00?2??00?10?0…
	Uberabasuchus_terrificus 0400?1-1001-1001??000?00?????????????????????????????0010000005000011000?01?0001?00221?0011??00?1200?00??02-0001000000010000201100004000200000000-000?200111???010000000??1120000???20000000000--20100??1031?0?01??10??200???0??????02?????0????2???1101?0??????????0???1??0?(1 2)0?00??000???????????0??????0000021200200231201???0?1??101??010????111000011??????00?0?00?2??0???????…
	cf_Hamadasuchus_rebouli 0500?2-2001-1001??000200???????0???2??1??01111?12??230000000000??001100010100001?00221?0011??0?11200?000?0000001000000010100201100000000200000000-0000200111?0?010000000?111200001?220000010000--(1 2)01010?1031?0?010111102002010??010002?011?0110?202?1101?0??????01100???1?10?1010010000?01111?0?000123???000?????002???????1???0?????????0?0??????????0211?????00?0?00?2??01?11?11?…
	Sebecus_icaeorhinus 0500?1-2001-?101??000?0????????????2?????01?11?????2?00000000?0????110????????0??00221?00?1???0112?0?00??0??00000---01----0?20110000?0002000000?0-0000???1?????0000000???111???0????20000010000--(1 2)0101??10?1?0?01??1???2?????0????0?02?01??011??20????01??1????0?11?0??????0010?00??000??111?????00?????????0011????002???0????0??????1???10????11?000020?????????0??0?2???????????????…
	Mahajangasuchus_insignis 1??0?100002-1001??000200????????????????????100?????????10000?0????11?0????0??????01?????????10?12?0?00??02-00010010010101002011?0024000200000010-0000???11-?2?000000000?11121000???10000000000--?01000?1031?0201011???200???0????0??2?111?0311?00???1????0?????011?0?0???10010?0?1?????????1???00?123???00010001??2??231211???0????000?0010???01?10??0?02???????????0?3??0???????????…
	Alligatorium_meyeri ?????000001-??01??0002???????????????????????????????1011000010??001100??01?00?1?00221?0?11??001?100?0000?0?00????????????00201?000100002000?00?0-0000220001?00120000000?1??20000???10000000000--10100??1?2??00???120???????????????????????????????????????????????????1????????????????????????????????000?0101000??2002??????????000?0??0????11????0?????????0????0????0????????????0100…
	Theriosuchus_pusillus 1(1 2)?1?000001-1001??000200???????????2?????01??????????10?100001000001100??01?0021?00221?0011??00?02000000?00?00010000000001002011000000002000?00?0-00002101???0?120000000?1112000?1??10000000000--101000?1021?00?11?12??2002?10??000012?010?0110?00????01???????0?1100???1??002010010000??111??0?0?0?23???000001??000022?0200?10000??0?010010??0????00001(1 2)??????00?0?00?1??0??????…
	Eutretauranosuchus_delfsi 1101?1-0001-(1 2)001??000200???????????2?????0???????????10?1010010??0????0?????00?1?002?1?01?1??0010201?100000101000-0-00----002011000000002000000?0-00002000???0?010001000?111200001?210000000000--101000?10?1?00011102??2002?10??0100?20010?0110?00??1101?00????001100???1?1?020?0010000?01111???0?0122??????0?110?????20020???????????????????????????0??1?????00???00???????????…
	Amphicotylus_stovalli 1211?1-0001-1001??000200???????????2?????????????????10??01?110??001110???111??1?002?1?01?1??0?102010100??2-0?000---00----002011000010002000000?0-000020?1???0?000001000?0112000???210000000000--?0100??10???00?1???21?200???????????200???0??0??0???101?10????0?1100???1??0020?00??000??1111?0?0?01??????????????????????0???????????????????????????0101?????00?0?00???????????????????…
	Goniopholis_baryglphaeus 1????1-0001-1001??000200?????????????????????????????10?101011???0?1110?101???01?002?1?01?1??0010201?110??0?01000---00----0020110000100010?0?00?0-0000200001?0?000001000?11120000???100000?11??--101000?1031000?11?02??200????????0?12?0?0?0????0????101??0??????11?0???1??0?20?00??000??1111???0?0122???00000210000020--2???100?0??000??01?????1?1???01?1?????00?0?00?1?????00?00????…
	Goniopholis_kiplingi 1211?1-0001-1001??00020??????0?????2?????0??12???????101101?1100000111001?1?1001?00221?01110?001020101100?0101000---00----00201?000010001000?0000-0000200001?0?000?0100001112000?10210000001100--101010?1031?00011?021020?2?10?201?012??1??0??0??0?0?101?1?0?????110????1?????????????????????0?0??122?????????????????????????????????????????????????121?????00?0?00????????????????????…
	Goniopholis_simus 1211?1-0001-1001??000200???????????2?????0???????????1011010110??0?11100101??001?00221?0101??00?020101100?0101000---00----00201100001000100000000-0000210001?0?000001000?11120000??210000001100--10??1??1031?0?01?102??200????????0?12?????0110??02?1101?1???????11?0???1?1??2???010000?????110?0001220??00000110?00??11020??????????0???010????1?????01?1?????00?0?00????0??00?00000??010000…
	Anteophthalmosuchus_hooleyi 1211?1-0001-1001??000200???????????2?????????????????10?1010????????????1??????1??0????01?10?001?201?1100?0101000---00----002?1100003000100000000-0000200001?0?00000210001112000010210001001000--10000??1021?0001?112??2002?1???0100120?10?0110?0??01101?0???0???1100???1??0020?00??000?0?????0?000122??????00210000020--200010001??0?00??1???????????0??1?????00????0??0101100?000…
	Anteophthalmosuchus_epikrator 1211?1-0001-10010000020????????????2?????0??120??????1011010110??0011?00101110?1?00221?01110?001020101100?0101000---00----00201100001000100000000-0000200001?0?00000210001112000010210001001000--10000??1021?000111121020???1??2?1?012??10?0??0???2011010000?0??01100???1??00201?010000?01??110?000122??????00110000??0--200???????????0?11???1?1??10?01(2 3)1?????00?1?000?01011…
	Elosuchus_cherifiensis 1211?2-0001-2003??000200???????????2?????????????????101?00-010???0??000101220?1?0012????11??001?101?000??0201000---00----00201?00002000100000000-00002010?1?20100002000011?2000010210100000000--?01000?1031000111100112002010??0000?20?10?02?0??0?01101?1?0??00?1100???1????20?001?010001??1?0?000122?????????1??10??????00?????1???0???????????1????01???????20?0?1??100010100000000??…
	Elosuchus_broinae 1211?2-0001-2003??000200???????????2?????0???????????101?00-010??001100010122001?00121?0111??001?101?001??0201?00---00----00201?000020001000?0000-0000201001?2?100002000011120000?0?101000?????--10???0?103100?111?001120020100?0000120010?0210?2020110??1???????1100???10100201001001000???11??00?122??????001??010???????0???0?1???0??0?????0011?0000121?????20?0?1001??01?1000?000???10???…
	Vectisuchus_leptognathus 1(1 2)?1?1-000002003??0002?0???????????2?????????????????10?100-010????11?0??????????001???01?1??00101?1?001??0101000---00----00201?000020001000?0000-00002?10???2?100002??0?01?20000????0210000000--10??00?10???00?1??1???20020100?01?012?010?0?10?00??1?01?0???????11?0??????0?20?00100??00???????0??1????????0011?0101?21020????0?1???????0?????0110???0??????????????0????????????…
	Pholidosaurus_schaumburgensis 1011?2-000002001??000200???????????2???????????????2?10??00-????????????10????????0???????1??001?0?1?001000101000---00----002011000000002000?00?0-00002?1001?0?000?02000011120000???10000000000--1?1000?101???0?1??121?2?02?100?0000120010?0?10000?010???????????1100????????20?00???????1111???000122???0000011101012????0??????1??????????????111???0141?????10?0?20?00?0??????…
	Pholidosaurus_sp 101122-000002003??000200???????????2?????????????????10??00-010??0011000?0111001100121?0101??0010001?001??0101000---00----00201100000000000000000-0000201001?0010000200001112000010210100000000--?01000?101?000011112??2002010010100120000?0210?00?11001?000???001100???1??0020?0010010001??1?0?000122???000001110101?12020000---1???0???0??????11???00131?????00?0?10010001020?000000????0???…
	Meridiosaurus_vallisparadisi ?????-2?00???003??????0??????????????????????????????1011???010??0011001?0111011100121?31-???0??02???????????????????????????????????????????????????????????????????????????????????????????????????????????????????10???20?0????????????????????????????????????????????????????????????????????????????????????????????????????????????????????????013??????10?0?2?0?0?????????…
	cf_Chalawan_thailandicus 1????2-?0100?00?????020??????????????????????????????10?????01?????11??1101?2011?00????0?01??00??001?001????????????????????2?1??0003??0?00??0????????201????2???0??????0???20000?0???(1 2)????????--??????????????????????????????????????????????????1????????????????????????????????????????1???0???220?????00111?30??2412?0?????1???0?????????????????141?????10?0?20?000010110?0…
	Sarcosuchus_hartti ?????????1???????????????????????????????????????????10????0?????????????0???????????????????????????????????????????????????????????????????????????????????????????????????????????????????????????????????????????????????????????????????????????????????????????????????????????????????????????????????????030??????000?????????????????????????????????????????????0?0100001000??????…
	Sarcosuchus_imperator 1211?2-001002001??000200???????????2?????????????????10??000010??001100110112011?00121?0101??001?001?001?00101000---00----0?2011000030000000000?0-0000201001?2?000002000011120000?0210210000000--1?1000?1011?0?01?110102002410??0100?2001??0?10?20211101?0??????01100???1?1?020?001?????0?1111??000122???00000111030??100200???0????101100?0???01?10000141?????10?0?20?0??01?10000100??01…
	cf_Terminonaris_robusta 1??0?2-?001-?001??0002?0?????????????????????????????10?1?0-010??00110?110212011??0121?0101??0?1?001?001?00200000---00----002011000000000000000?0-0000201101?0?000?02000011121000?0?10000000000--111010?1????0??1??12??200241?0?0000?200???02?0?20?01?01?0???????1100???10??020?001001000???1??00??1?????000001??0101?1?020????00???00000??????0110???01?1?????10?0?30?0?????10010?00??…
	Oceanosuchus_boecensis 1?1??2-0001-?001??0002?????????????2?????????????????10?1000010??00110?1?0112001?00?21?0101??0?1?0???00???0000?00---00----00201?000000000000?0?00-0000201001?0?00000200001??20000102100000?????--1???00?1????0??1?????????241?????0?12?????????????01101?000??00?1100???1?1???01001001000???1?0?0????????000?01??0101?0--20????001?????????01??0?1????0121?????10?0?3001???????????????1…
	Pholidosaurus_purbeckensis 1111?2-0001-2003??000100???????????2?????0??1????????10???0-?????????????????????????1?01?10?001?001?0000-0101000---00----00201100000000100000000-0000201001?0000000200001112100010211000010000--101000?102??00011112??2002?1?0?????12000000210030211101?000??0001100???10??0101001001000111110?000122??????0?????01???????0?????1???????????????????????2???????????????0??????????…
	Anthracosuchus_balrogus 1??02000001-1001??000200?????????????????????????????10??0??011??111100011111021000221?01110?101011??00???010??00---00----002011000000010000?0000-1100?00-1-?00000?0210100112000010?1000??1???0--?0001??1?????????1??1?20?251??501?002??10?????????21??????????????10??????????????????0?????10?1?????????????????????????????????????????????00??????0?00?????00???000?00?????????????…
	Arambourgisuchus_khouribgaensis 1??0?2-1001-?001??20100??????????????????????????????1000?0-010????110?0102?0001?00?21?0101??1?1?01??00???0200000---00----00201?000100010010?1000-0000200001???010?22?001???22100?011000000????--?0??1??1?????0????0???(1 2)0?201???00?0?21?10??2??????2??3???0????????10????0?0020??0??111?0???????1????????????0???000???????0???0????????0?????????????0210?????00?1?00????0…
	Atlantosuchus_coupatezi 1??0?2-1001-?001??0011???????????????????????????????10??00-01?????11?????2???01?00?21?0101????1?0???00???02000?0?????????00201?0001000100?001000-000?20?001?????0?2??0?10??22101?111?????0????--????0??10????0????0???????????????????????????????2??31?0?????????10???1????????0???1??????????1????????????0???000???????0???0?????1???01????012200????????????????0????0??10110?11??…
	Cerrejonisuchus_improcerus 1?10?1-0001-1001??00020??????????????????????????????1000000010??211100011111011?00?21?0111??10??12??00?0?0-00000---00----00201?000000010000?0000-0000200-11?0012000210000??200001011?00001????--?0??00?10????0????????(1 2)0?201???00?0?2?????????????21?3????0??00?111????10?????????01?10????????1??????????0001??001??????00?????1?????????????????????100?????00?1?00?3??0??111…
	Chenanisuchus_lateroculi 1?10?1-0001-?001??0002???????????????????????????????10??00?010???111000111???11?00?21?0111??1?1?0?1?000??0100000---00----002011000000010000010?0-0000201001?0?000022000001121000?0110000000000--?0??00??01???0?1??0???????????????????????????????21?31?0???????1110?0?10???????0??11??0???1?0?1??123?????????????????????????0???????????????0?2???10?1???????0????0????????????????…
	Congosaurus_bequaerti 1????2-1001-20?2??20??0??????????????????????????????100000-010??101100010211011000121?01010?10100???00???0200?0??--00?---0020????????????????0????000???101????????????????????????1?????0?????????01???????????????1?20??????2??0?????10?????????????????????????????????????????????????????????????????00011?0????10020?00---1???0???0120?00?2??11?210?????00?1?000?00?????????110?01…
	Dyrosaurus_maghribensis 1510?2-1001-2001??000100???????????2?????????????????100000-010????11000102?0001?00?21?0101??101?01??00???0000000---00----002011000000010010010?0-0000200001?0?120022100001122000?0010000000000--10100??1010?0001?10?102002010??0000121010?0210??0?21131?0???????1110???11?0020?10??111?0???1???10?123?????000111000??100200???0?1??010??0120??0122??10230?????00?1?00???00??1111??11??…
	Dyrosaurus_phosphaticus 1??0?2-1001-2001??00020??????????????????????????????100000-010001011000102?0011?00?21?0101??101?011?000??0000?00---00----002011000000010010010?0-0000200001?0?12002210000112200010010000000000--??1001?1010?0001?10???20020100?0000121010??2???2??21?31?0?0??000??10?0?11100201101011110?111???1??123?????0001??000??????00???001???????????????2???10220?????00?1?00???00??11111?11??…
	Guarinisuchus_munizi 1510?2-1001-1000??001100???????????2?????????????????100000-010001011000?02?00???00?21?0101??101?01??00???0100000---00----00201?00010001001001000-0000200001???01000210010??22101?0?10000000000--?0??0??1000???01??0???2002?100?0000121??0?0210?20?21131?0???????1110???1??0010??01??11?1???1?0?10?1???????00???1000??????00???0??????????1???????????0210?????00?1?00?2??0?????????????10…
	Hyposaurus_rogersii 151012-1001-1001??0012???????????????????????????????10??00?010???0110?0?02?1001?00121?01010?101?0???00????????0?---00?---?02011000000010010010??-????20010???0020?0210000112200110?1000?0000??--??00???101??00?11?00?????2?1????????21????????????21?31?000??000111??0??????????0?????0?????10?1??1230????00?????003?2??????0---1???0?????20????2??010210?????00???00?30?0101111?011????00…
	Phosphatosaurus_gavialoides ????12-0001-?00?????12??????????????????????????????????????010??11110?0?1111011000121?01110?101?11?????????0??0?---00----?02011?00???010000?1000?00???0?001??0010????0001?????00?0?1000??0????--?00?0??1?1????????0??????201??300?0?21?????????????????????????????????????????????????0??????????????????0??????11????????0????1?????????????????????210?????00?1?000??00?01????0…
	Rhabdognathus_keiniensis 1??022-1001-1100??0011?????????????2?????????????????????0?????????????????????????????0??10?101?0???00?????0??0?---00----?0201100000001001001000-0000200101?00021?22101101?2210111110000??00??--????1??100?????1???0??????????????????????????????21131?000?00001110?0?10???????010111?1??1?10?1??1230?????????????????????????????????????????????????30??????????????0?????????????…
	Rhabdognathus_aslerensis 1510??-1001-1100??001100???????????2???????????????2?????00???????????????????????????????10?101?011?0000?010000?---00----?02?1100000001001001000-0000?00101?00020?0210110112210111110000000000--?00001?100??00?1110???20?2?1???00?01211100?2??02??21131?010?0000111000????00201101011111?11110?1??1230??????????????????????????????????????????????????0????????????????????????????…
	Sokotosuchus_ianwilsoni ????22-0001-1001??10120?????????????????????????????????????010??1111??0?111101??00121?011????0?01???00????????0???????---0?2?11000000010000?1000-?????0??????0020??20??01??21000?0?1000?0??????????????101???0?11??????0?2?1???00?????????????????2??31?1??????0???????????????????????0??????????1??????????????????????????????????????????????????0210?????00?1?000?00?????????????…
	Bernissartia_fagesii 1101?1-0001-1001??100200???????????2????????100??????10?1000000000011000??1?00?1?00221?0011??00?0200?0000???00000---00----00201?000000002000?0000-00??200??????120??0000????2000????1000??????0--?0?????1021?00????????2002?10????0??2??10?021???0??110?????????011????01?1??2??????????????1??000?1?????00000111000030--200????????0?0??01??0?01?0???0111?????00?0?00?2??0??????00?????1?…
	Koumpiodontosuchus_aprosdokiti 110??1-0001-1001??100200???????????2?????????????????101100?00000??110??1???0001000??1?01?10?0000200?0000?0?00000---00----00201100000000200010000-0000200111???120000000?11?2000?1??10000000000--?0??10?1021?00?1??1??????2?100?01?0120?????21??????11010000?000????????1?1??2????1?????0???1??????1?????00000111000030--2?00????1??0?000?????????????0221?????00?0?00????0?????…
	Susisuchus_anatoceps 1101?1-0002-1001??0002???????????????????????????????10?100001400??1100?1?????11?00121?01?1???0??0?0?000??2-00000---00----0020110000000020?0?00?0-000?200001?000?0000000???????0????10000000000--?0100??10?1?0001??2????????????????????????????????????????????????????1????????????0???????????0?1??0???????1??000???????????0??????0?????????1?0???01???????00?0??0?????????????????0??…
	Isisfordia_duncani 1101?1-0001-1001??000200???????????2?????????????????????0??014000?110001??00011?00121?01?1???01?0?0?000???100000---00----00201100000000200000000-00002101???00020000000?1112000?1??10000000000--?0100??10?1?00011122??2002?1???010012?010?0210000??1?01?00????0011?0???1??0020?00??00????111??0?0?123???000?????000??2(0 1)02????????????0?????????1?0???0121?????00?0?00?????????????????0…
	Shamosuchus_djadochtaensis 1101?000001-2001??0002?0000100000002111110111??12?023?0???0?00??????100?10??00?1??01?1?00110?0010100?0000?2-00000---00----00201100010000200000000-0000210101?2012-000000?111200001?010000?00000--?01000?1031000010121??2?????????????2?010??210000??1??10?000000?1110??0?????2?1011000??????1?0??001230??000001?1?????0--20??1???(0 1)????000??????0101?????1?0?????????0?????0?????…
	Hylaeochampsa_vectiana 1?????????1-?00???0002?0???????????2?????01????????????????????????????????????????????????0?001?????????-2-00000---00----002011000100001000?0000-0000201110?2012-?0000000112300010210?000100?0--???000?1031100?1?1????2102?100?0?0002001??0310100??1101?0100000?1101000101002???11000?00??111?0?001220??????????????????????????????????????0??????????????????????????????????????????…
	Pietraroiasuchus_ormezzanoi 1??1?0000000?0????000200?????????????????????????????10??0??01?000011001101?0021?00121?01110?00100????00002-0001000000010100201?000100001000?00?0-0000200111?00120?00000??1?2000????12000?00000--?01000?10???00?1??2???2??2?1????????2?0????21?00???????????????????????1???????????????????1?0?0????????00000111100030--202?????2??????0??????????????11??????00?0?00?200120100000…
	Pachycheilosuchus_trinquei ??????????????????????0??????????????????????????????????????????????????????????????????????????0????0????????1?0??00?????0?0???0???????????????-???????????????????????????????????????????????????????????????????????????????????????????????????????????????????????????????????????????????????????000?????100030--2?20???????????0??????????????????????????????20012010?0000…
	Iharkutosuchus_makadii 1??120000010(0 1)001??000200???????????2????????1???????????1?0?000??001100110100021?00121?00-10?00100?000000-2-00000---00----00201102------------0-0-0000200111?---2--00000000-2--0010201000?10000--?01000?1031?00?11120111102410020000020010?0310100?01101?000?00?011????01???020??110?0??????11000?0123???00010211000030--2000????2???0??1????0001?????0111?????00?0?0002011211000000…
	Gavialis_gangeticus 1101?2-1000120010000020010010000000211111022100121023100000-01000001100110100001-001210311100001000000000-0200100---00----00201110004000100000000-000020100102000-00000000112000010010210100000--101000010311000111121020024100?0000120110?0310100201101000001000110100010100201011001??001111000102230020000011001033200200?10001??00000010000011000001310????00?0?0003000?01????0000?0101…
	Tomistoma_schlegelii 110112-0001-2001000002001001000000021111102210012?021100000-01000001100110100001-001210011100001000000000-0100000---00----002011100000001000000?0-000020100102012-00000000112000010010000010000--101000010311000111221020124100?0?00120110?031010020110100000100011010001010?2010110?0??00111101010223002000001110002?200200?10001??0000001000001100000(0 1 2)110????00?0?000(2 3)000?01??…
	Brochuchus_pigotti 110111-0001-100100000200???????????2?????01?1????????100000101000001100110100011-0022100111000010200?0000-0000000---00----002011100000002000000?0-000020100102001-00000100112400010010000010000--10100001031100011120102022410040000120110?1310101?0110100?01000?1101???1010?20??11??0??001111010102230??000?01110000?200200?1?00???0?0001????????????01110????00?000002000?01???000?3?0100?…
	Voay_robustus 110121-0001-100100000200???????????2?????01?100??????100000100000001100110100011-002210011100001020000000-0000000---00----002011100000002000000?0-000020110102001-00000101112000010010000010000--10100001031100011120102022510040000120110?131010120110101001000?1101?001010?201011??0??001111010102230??000001110000?200200?10002??000001??010011000001110????00?000002000?01???00003?0100?0?001…
	Osteolaemus_osborni 110121-0001-100100000200???????????2?????01?100??????100000101000001100110100011-002210001100001020000000-0?00000---00----0020111?0000002000000?0-000020110102012-00000?00112000010010000010000--1010000103110001112110202241004?100120110?1?10101?011010??010???1101????????????1????????????01???223???000001110000?20020???????????????????????????02110????00?000002000?0??????????????…
	Osteolaemus_tetraspis 110121-0001-100100000200100100000002111110121001210231000001010000011001101000(1 2)1-002210001100001020000000-0100000---00----002011110000002000000?0-000020110102012-00000100112000010010000010000--10100001031100011120102022210040100120110?13101012011010000100001101000101002010110?0??00111101010223010000001110000?200200?10002??00000110010011000002110????00?000002000?01???0000…
	Mecistops_cataphractus 110112-0001-1001000002001001000000021111101210012?021100000-01000001100110100011-002210011100001010010000-0100000---00----002011100000002000000?0-000020100102012-00000000112400010010000010000--10100001031100011122102022310030000120110?03101002011010000100001101000101002010110?0??00111101010223010000001110000?200200?10002??00000110010011000001110????00?000002000?01???00002?0…
	Mecistops_leptorhynchus 110112-0001-100100000200???????????2?????01?1????????100000-01000001100110100011-002210011100001010010000-0100000---00----002011100000002000000?0-000020100102012-0000000?112400010010000010000--10100001031100011122102022310030000120110?0310100?0110100?010???1101??010?0020??11??0??00????01??0223???000001110000?2002?0??????????????????????????01110????00?00000?000?0????????2?…
	Crocodylus_acutus 110121-0001-100100000200100100000002111110121??12?021100000101000001100110100011-002210001100001020010000-0100000---00----002111100000002000000?0-000020100102000-0000010?112400010010000010000--10100001031100011122102022310030100120110?03101002011010000100001101001101002010110?0??00111101010223010000?0???0000?200200?10002??00000110010011000001110????00?000002000??1????0003?0100?0…
	Crocodylus_halli 1101?1-0001-100100000200???????????2?????01?1????????100000101000001100110100011-002210011100001020010000-0?00000---00----002111100000002000000?0-00002010010201200000010?112400010010000010000--10100001031100011122102022310040000120110?031010020110100001000011010?110100201?110?0??001111010102230?0000001110000?200200?10002??000001??010011000001110????00?000002000?01????00?3??????0?…
	Crocodylus_intermedius 110122-0001-100100000200???????????2?????01?1?????0??100000-01000001100110100011-002210011100001020010000-0100000---00----002111100000002000000?0-000020110102000-0000010?112400010010000010000--10100001031100011122102022310030100120110?031010020110100001000?110100110100201?110?0??001111010102230??000001110000?200200?10002??000001??010011000001110????00?000002000?0101100003?0…
	Crocodylus_johnstoni 110112-0001-100100000200100100000002111110121??12?021100000-01000001100110100011-002210011100001020010000-0100000---00----002111100000002000000?0-000020100102012-00000000112400010010000010000--10100001031100011122102022?10040000120110?03101002011010000100001101001101002010110?0??00111101010223010000001110000?200200?10002??00000110010011000001110????00?000002000?01???00003?010…
	Crocodylus_moreletii 110121-0001-100100000200100100000002111110121??12?021100000101000001100110100011?002210001100001020010000-0100000---00----002111100000002000000?0-000020100102001-00000100112400010010000010000--10100001031100011122102022410030100120110?03101002011010000100001101001101002010110?0??00111101010223010000001110000?200200?10002??00000110010011000001110????00?000002000?01???00003?010…
	Crocodylus_niloticus 110121-0001-1001000002001001000000021111101210012?022100000101000001100110100021-002210001100001020010000-0100000---00----002111100000002000000?0-000020100102000-00000100112400010010000010000--10100001031100011122102022310040100120110?03101002011010000100001101001101002010110001?00111101010223010000001110000?200200?10002??00000110010011000001110????00?000002000?0101000003?010…
	Crocodylus_palustris 1101?1-0001-100100000200???????????2111110121??12?02?100000101000001100110100021-002210001100001020010000-0?00000---00----002111100000002000000?0-00002011010100000000010?112400010010000010000--10100001031100011122102022510040100120110?031010020110100001000011010?110100201?110?0??001111010102230?0000001110000?200200?10002??000001??010011000001110????00?000002000?01????00?3????…
	Crocodylus_porosus 110121-0001-1001000002001001000000021111101210012?021100000101000001100110100021-002210011100001020010000-0100000---00----002111100000002000000?0-000020110102000-00000100112400010010000010000--10100001031100011122102022310040100120110?0310100201101000010000110100110100201011000??00111101010223010000001110000?200200?10002??00000110010011000001110????00?000002000?01???00003?(0 1)…
	Crocodylus_rhombifer 110121-0001-100100000200100100000002111110121??12?021100000101000001100110100011-002210011100001020010000-0100000---00----002111100000002000000?0-000020100102000-00000100112400010010000010000--10100001031100011122102022310040000120110?03101002011010000100001101001101002010110?0??00111101010223010000001110000?200200?10002??00000110010011000001110????00?000002000?01???00003?010…
	Crocodylus_siamensis 1101?1-0001-100100000200???????????2?????01?1????????100000101000001100110100021-002210001100001020010000-0?00000---00----002111100000002000000?0-000020100101000?00000100112400010010000010000--101000010311000111211020223100(3 4)0100120110?031010020110100001000011010?110100201?110?0??001111010102230??000001110000?200200?10002??000001??010011000002110????00?000002000?01????00?3…
	Alligator_mississippiensis 110121-0001-20010000020010010000001211111012111121023100000101000001100110100021-001211001100001020000000-2-00000---00----002011100000002000000?0-000020110102002-00000001112400010010000010000--10100001031100011120102002210030100120110?03131002011010000000001101000101002010110001?001111000102230010001011100000200210?10002??00000010000011000001110????00?000002000?01110000…
	Alligator_sinensis 1101?1-0001-200100000200??????????121111101211112?02310000010?000001100110000031-001211001100001020000000-2-00000---00----002011100000002000000?0-000020110102012-00000001112400010010000010000--10100001031100011120102002?10030100120110?031010020110100000000011010?010100201?110?0??001111000102230??000101110000?200210?1000???000000??000011000001110????00?000002000?01???000?3??????…
	Caiman_crocodilus 110121-0001-200100000200100100000002111110121111210231000001010000011001101000(1 2)1-001211011100001020000000-2-00000---00----012011110000002000000?0-000020100102012-00000001112000010010000010000--10100001031100011121102002210040100120110?03131002011010000000001101000101002010110?0??00111100010223001000101110000?200210?10002??00000110020011000001110????00?00000(2 3)000?01???0000…
	Caiman_latirostris 11012000001-200100000200???????????2?????01?111??????100000101000001100110000021-001211001100001020000000-2-00000---00----012011100000002000000?0-000020100102012-00000001112000010010000010000--10100001031100011120102002210040100120110?031310020110100000000?1101000101002010110?0??00111100010223001000101110000?200210?10002??00000110020011000001110????00?000002000?01????0003?0100?…
	Caiman_yacare 110121-0001-200100000200???????????2?????01?111??????100000101000001100110100011-001211001100001020000000-0000000---00----012011100000002000000?0-000020100102012-00000001112000010010000010000--10100001031100011121102002210040100120110?031310020110100000000?110100010100201?110?0??001111000102230??000101110000?200210?10002??000001??020011000001110????00?000002000?0101000003?0?00?0????…
	Melanosuchus_niger 1101?1-0001-200100000200???????????21111101211112?02?100000101000001100110100011-001211001100001020000000-2-00000---00----012011100000002000000?0-000020110102012-00000001112000010010000010000--10100001031100011120102002210040100120110?031010020110100000000011010?010100201?110?0??001111000102230??000101110000?200210?10002??00000???020011000001110????00?000002000?01???000?3??????…
	Paleosuchus_trigonatus 110121-0001-200100000200???????????2?????01?111??????100000101000001100110100011-001211001100001020000000-0100000---00----002011110000002000000?0-000020100102012-00000001112000010010000010000--10100001031100011120102002610030110120110?031310020110100000000?1101?001010?2010110?0??00111100010223001000101??0000?200?1?????????000001???0?011000002110????00?00000?000??1????000??0…
	Steneosaurus_gracilirostris 10000-21001-1003110002??11110?111?????2120?30--210011001100-011?00011010001?0001000121031-000011?000?0000?0100?10110110011000000?010000010-00-000-000?200001000100000011010-2200010221000010000--00000001230?12?00???1?????????????????????????0???111010000?0?1011000?000?????????0?0??(0 1)??00?000011????????00011020??2102000???0??0?0????????(0 1)01?0???024?0????00?000??00?0…
	Mystriosaurus_laurillardi 1???1-11001-1003??0??????????????????????0???????????101100-001100011010001?0111000121131-0000110000?0000?0100010000000011000000?010(0 1)10000-(0 1)0-000-0000?00001?0010?000011????????0??210000010010--00?00001230?12?00????????????????0????????0???0??????01?0??????????0??????????????????????????0?0???????000000110202?2002000???0??0??11??????0???????023?0(0 1)10-?00000001(…
	Chinese_teleosauroid 13101-11001-100000000200?1110?1110?21121?003???210011001100-00110001101000100101000121031-00001100000000000100010000000011000000?010010000-00-000-0000210001000110000011010-220001021100001001?--00?0000123??12?00?0?1021021110?0?00020010001100102111010000?00001100???000010010010010000??0?000011211???????????????????????????????????????????????0231001--0011(0 1)000?00????????????…
	Indosinosuchus_potamosiamensis 14001-210001100011000200???????????2?????00?0--??????001100-00110001101000000101000121031-0010110000?000000100010000000011000?00?010110000-00-000-0000200001000120000011000-2200010210100010010--0000000123?012000?0?1021?211101000?02??10?0110010?111010000?00001100???0000100100?0010000100?0?001121???000001110202?200200011001?01011100???0011000002310110-0001000010?010101…
	Platysuchus_multiscrobiculatus 15001-21001-?00300000200?????????????????00??????????001100-001?00011010001??111?00121031-0000110000?00000010001000000001100000??010010000-00-000-0000200001000101100011?00-22000??211000010011--00?00001230?12?0??0?10??0?1?1??????0??????????????1?10?00???????11?????0????????????1????????0?0???21???000?0111020?321020001100??0?01????0?000110000014?010000000000000001?101…
	Teleosaurus_cadomensis 1500?-210001200300000200?????????????????00?0--????11????00-?01??00110???0????11?001?1?31-0000?10000?000000100010000000011000000?010110000-00-000-0000?0000(0 1)000100100011000-22000?0210100010010--00000001230?12?00?00??21?2?1???0000020010001100102111010000?0010110000000001001001001000010020000?1211??000?01??020?32?0?00?????10??????0?01?001?000001410???????00?0?0?00?0???????…
	Mycterosuchus_nasutus 14000-210001?00300000200?????????????????00??????????001100-00111001101000100101000121031-0000110000?0000???00010000000011000000?010010000-00-000-0000200001000100000011000-22000??210100010010--00?0?00123??1??0??0??021?21?1000?00?2??10?0?10??0?111010000?00??1100???00????0??010000000??0?000011?????000001110203(2 3)210?000????10(0 1)?0???0????00120000024101021110000000000201010…
	Bathysuchus_megarhinus 1??00-21000120001?11100??????????????????????????????001100-00111001101000100101000121031-0?????00????0?????00??????????????0?00?010010000-00-0?0-?????00????00100??0011?0??22000?021??0?0?????--???????1?3?????0??0?10????1??0000?????????????????111010000????0??00????0???????????0??00????0??????????????????02033?????0????????????????????????0?014?0102111001000000?1010100100?10…
	Aeolodon_priscus ????0-210001?00011111????????????????????0????????????????0-0011?00??0?0001??101?0012?0?1-000011?0????0?????00?????????????00000?0?0010000-0?-000-????20000100010???0?11?0???200???21110???????--00???0?123??1??0??????????????????????????????????11?0????????????00???0?????????????0??????????????????00000(0 1)1102033?????00????100?0?????0??0?100(0 1)00?2410????11??????1??010??1??1000…
	Sericodon_jugleri ?????-2?0001?00011(1 3)11(0 1)0??????????????????00??????????00110?-00(0 1)??0?110?0?00001010?0121031-0????100????0???0?000????????????00?0??0??0???00-???0?0-?????0000(0 1)?0???????????0??22000??210?????????--?????????????????????????21??0????????????????????1110100????0101?0????0???????????000?0?????0????121???000001110203321???00????100???????01?0?1????0?14?010211100100?0000?0…
	Steneosaurus_bollensis 1000(0 1)-21001-10030100020011010?1110?2112120030--210011001100-01100001101000100011000121031-0000110000?000000100010000000011000000?010000000-00-000-0000100001000110000011000-22000?0211000010000--00000001230?12?00?0010210?1?10?000002?01010110010?111010000?001011000000000101?0010010000100?0?0?11211??000001110203321020001100100101110?01?0011000002410010-000000001000101010010…
	Steneosaurus_leedsi 13100-21001-?0030(0 1)010200?????????????????00??????????001100-01100001101000100011000121131-0000110000?000000100010000000011000000?010000000-0(0 1)-000-0000200001000120000011000-22000??211000010000--0000001123??12?00?0010210211101000002001010110010?111010000?0?1?1100??000?0101100100100001?0?00001121???000001110203(2 3)210200?11001001011?0?0100011000002410011-0000000000001010…
	Steneosaurus_megistorhynchus ?????-2?001-?0????01??0????????????????????????????????????-??????????????????????0????31-000??1?????????????????????????????????0?0?0??0?????0?0-???????0?1??0?1?????????????0?????11??????????????????????????0????????????????????????????????????????????????????????????????????????????????????????00000111020332(0 1)0??00???0100?011???01?0011000???4??????????????0??010?…
	Deslongchampsina_larteti 1???1-21001-200300010200?????????????????00??????????001100-011000011010?01000?10?0121?31-000011000??00?0001000100100100110000?0?0?0?00??0-??-000-000020000100?11?0000??????22000??21100001??00--?0?0?00123??12?00???1021?21110?0000?20???10?10010?111010?00?0?????00???00????1????00100001???0000?121??????0?1?1???2?2???0?????????????????????????0?02410110-0000000??00???????????0…
	Steneosaurus_heberti 13101-21001-200300010200???????????2?????00??????????001100-011000011010001000?1000121131-00?0010000?0000?01?0?00---00----000000?010001000-00-0?0-0???2000010001100???1?000-2200010211000010000--???0?01123?01??00?0?10210?1??0???0???0?1010110?10?211010000?001?1100??000???0110?100??000??0?0?0?11211??000001110202?2102000???01111011?0?0100011000002410111-000000000000?010100100?101?…
	Steneosaurus_bouchardi ?310?-2?001-?003?????200???????????????????????????????????-???????????????????????????31-00??01??????????0?00??????????????0?0??01?00100?-?????0-?????00????0010???0????0??2200????11?????????--?????????3?????0?????????2????????????????????????1????????????????0???0????????????10?0?????0??????????????????????????????????????????????????????????????????????????0??????????????…
	Steneosaurus_edwardsi 13101-11001-20030?010200?????????????????00??????????001100-01100001101000100011000121131-0000110000?0000?0100000---00----000000?010001000-00-000-0000200001000100000011010-22000?0211000010000--00?0001123??12?00?0?1021021110(1 2)0?0??2??1010110??0?111010000?00101100??000?0101100100100001?0?0000?1?????00000111020132102000???0111?0??10?01?0011000002311110-0000000010001010100100…
	Yvridiosuchus_boutilieri 13101-11001-?0030?010200?????????????????00??????????101100-011000011010001?00110?0121?31-0000110000?00000??0??10000000011000000?010501000-00-000-0000200001000110000011010-22000??21(0 1)000010?00--00???0?123??12?00????????211?0?0100020?1010110010?111010000?00?01100???00??101?001?0100001?0?0000?121??????0?1?1020??2?02000??????1?0???0????0011000002311110-0000000010001?1????…
	Lemmysuchus_obtusidens 13101-11001-100300010200?????????????????00??????????101100-011000011010001000110?0121131-0001(0 1)1?000?0000?0100?00---00----?0000??01?50100?-00-0?0-0???2000010001(0 1)00???1101??22000?021000????0??--???0?01123??1???????1021?21110???0?????1?10???????1110?0?00?00?01100??000??1?11???0010000??0?000??1???????0001110201?2??200????0111?0???0????00110(0 1)0002411010-000000??10001…
	Machimosaurus_buffetauti 13101-10001-100300010200?????????????????00??????????1011000011000011010001000110?0121131-0000110000?0000???00000---00----000000?010501000-00-000-00002000011001000000??010-2200??02100000100??--00?0?011230?1??0??0?10210211?010?00?2??10?0??0?10?11?010000?000?110010000???????????10000??0?00001121???000001110201?2102000???011??0??1000?0001(0 1)0(0 1)0003311----00---0001000101…
	Machimosaurus_mosae 1??02-10001-?002??0?0200?????????????????????????????1011?00011??0011010001000?10?0?21131-0000?10?00?0000???00?00---00----000000?010501000-00-000-?????0000??001000?00???1??2200????10000010000--00???0?1????1??0??0?1021?211??2??0??????????10?????????00???0???110????00???????????10?????0?000????????000001110201?2?0?00?????11?????1?????001?000?03211----??---00?2000?010?0010001000?…
	Machimosaurus_hugii ?????-10001-?002?????????????????????????????????????10???0??????????0????????????012?1?1-0??0?1?0?0?0000???00??????????????0?0??0??501?0?-??-???-????????????0?1????????????20?????1000???????--????????????12?0?????????2?1????00??2?????????????1??011????0??????0???0???????????01000???0?00??????????????????????????????????1???????????????????????1??????????????0??1???????????00?…
	Machimosaurus_rex ?????-10001-?002???????0??????????????????????????????????0?????????????????????????????1-0??0?1?0????0?0???00??????????????0?0??0??50100?-?0-???-????????????0?1?????1??????20?????10?????????--???????1??????????????????????????????????????????????????????????????????????????????????????0??????????????????????2?0???????????????????????1?0?000??????????????????0??????????????00??1…
	Pelagosaurus_typus 12100-21001-100300000200111100111002112120030--210011001100-01000001101?001?0001?00121031-00001100000000000100010101000111000000?010000000-00-000-0000101001000000000011010-2200010220000010000--01000001230012?00100102102?110?0000020010001100102011010000?0010110001000000001001001000010020?0?11211??00000111000332112000110(0 1)10010111000?000110000023100000000000000000?010100100000…
	Pelagosaurus_tomarensis 13100-21001-10020010010????????????2?????00?0--????????1100-??????????????????????????0??-010011?000?0000001000??20100?111000000?011000010-00-100-0100001001000101?10011?10-220001?220000010000--0?001001130?12?00100??2102?1100000002?????0??????201?010000?001?1100010000????1?010010???10020?00?1211???????????????????????????????????????????????0?410?????????????00?????????????…
	Opisuchus_meieri 1310?-20001-100200101000???????????2??????????????????????????????????????????????????????010011??00?0000?0?000??201001?110000000012500010-00-100-0100200001000101110011?10-220101??20000110000--0??0?001130?12?0?1????21???110?0?00020?????11?020?01???0????????11?0???000?000?001?01000?1???0???1121????????????????2??2???1?????????????????011?0??0????????0????????0?0???????????????????…
	Peipehsuchus_teleorhinus ???????100?????3???????????????????????????????????????11???012??0011010?01?0011000?210??-??????00????????????????????????????????????????????????????????????????????????????????????????????????????????????????????????2?1??????????????????????????????????????????????????????????????????????????????????????????????????????????????????????????2???000000000000?00????????????…
	Teleidosaurus_calvadosii 1310?-11001-1003000002???????????????????00????????????1100-012000011010001?0011000121021-0000110000?00000000001?101000111000000?0?0000000-00-000-0100200001000000000011?1??22000?0220001110000--0???1001130?12?00?001021?2?110200000200???0110??0?0??010000?001?1100???00??00???010010?0?1?0?00001?21???0000011100022210200011001??1011?000??0011000003210----00---00020000010?001000…
	Metriorhynchoid_indet 13100-21001-2003??000200???????????2?????00?0--????11001100-??????????????????????????????0100110000?000000000010101000111000000?011000000-00-101-0100100001000000010011010-2200010220000110000--0?0010?1130?12?00100???1?2?110?00?00200?00?11?01??01101?0???????1???????00???????????????1?0??????1?????000???11?????21?2??????????1011?0??????1100000?3???????????????00???????????????…
	Magyarosuchus_fitosi ?????????????????????????????????????????????????????????????????????????????????????????????????????????????????????????????????????????????????-??????????????????????????????????????????????????????????????????????????????????????????????????????????????????????????????????????????????????????????????????????????????1???????????????????????????????????????????0?????????????…
	Eoneustes_bathonicus ???????1001-20030000??????????????????????????????????0???0????????????????????????1???2??010?11??00?0???010000??????0????0000???010????00?00?1010011020000?00000000001?????????????21000100000??0???1??????????00??0?????????????0??2????????????????????????????????????????????????????????????????????????????????????????????????????????????????0??????????????0????????????????????…
	Eoneustes_gaudryi ???????1001-20030000??0???????????????????????????????0??00????????????????????????1??????010011???0?00000100000120100111100000??010???????00?1010011020000?0000000000??????????????21000100000??0???1001???????00??0???1?2??1????0??2????????????????????????????????????????????????????1???????????????????????????????????????????????????????????0??1?????????????????????????????0?????…
	Chile_metriorhynchoid ??????????????????00?????????????????????????????????????????????????????????????????????????????????0??????????????????????0?0??0??000?11?0??2???????????????0??0??0???????????????3????????????????????????????????????????????????????????????????????????????????????????????????????????????????????????????????????????????????????????????????????????????????????????????????????…
	Zoneait_nargorum ???????10?????0?01000??????????????????????????????11?????0???????????????????????????????????????00?0??????10????????????1?0000?011000001-0?-2?????????????0000?00100???0?????????23?00?100000??0?????0?130012?0??????2????????????????00??1????????????????0?2????????0????00?0?????????????????????????????????????????????????????????????????????????????????????????????????????????????…
	Solnhofen_Cricosaurus ?????-2?00??2?0201???????????????????????????????????101100-016000-2301??0-?0031-201210?1-?2???10000?00001??1010120100211110?0??????????????0?2??????????????????????011????????????31000100000??0100100103??12?10?20?????????????????????????????????????????????????????????????????????????????????????0000101000130--2?0011?????1011?0??????1?????1332?----0?---00?1??0??1????1??0?01…
	Cricosaurus_bambergensis ????????0??????????????????????????????????????????????????-???????????????000?????1?1??????????0000?0??????????????????????????????????????????????????????????????????????????????3?????????????100?0??????????????10???2???1???0??2???????????????????????????????????????????????????????????????????10000101?001?0--2?001??01??10????????????????1331?----0?---0011000???????1??0…
	Cricosaurus_elegans ?????-2?00??2002??0??0????????????????????????????????01100-016000-250??10-?0031-20121011-02001100?0?0000???10?01201???1???00000?012000011-10-2010010020000100200?110011???????10??23?00?1??0001001?010?103??12??0?20????0????0?????0??????0?????????????????????????????????????????????????????????????100?01010001?0--2000110?1??1011?0??????1?????13320----00---???1??0????????????0101…
	Cricosaurus_suevicus ?3???-2?00??2?02?10?10???????????????????????????????101100-016000-2501?10-?0031-20121021-02001100?0?000011010101201???1??100000?012000011-10-2010010020000100200111?011?0??22010??231000100000100100100103??12010?20??2????????????0?????????????????1??0???????????????????????????10??01?????0?1??????100?0101000130--2000110?1??1?11?0?11???1?01001?320????00---???1??0???????1????010…
	Cricosaurus_schroederi 1310???100001000?13-100????21???????2?20?0030--31--11101100-01????????????????????????????020011?000?00000?010101201002011100000?013?00011-10-20100100200001002001110011?0??220101?2310001000001001??100103??1??10?20?????????0???????0????0??0?????111100?0?002?1100???00???????0?0010?????0?0?0?????1?????0?????????0--2???110????1?1???0???001?01001??10????????????????????????????0…
	Cricosaurus_araucanensis 13100-21001-1000013-100?111211?11002202020030--31--11101100-016000-3501?10-00031-20121021-0200110000?000011010101201002111100000?012400011-10-20100100200001002101110011000-2201010231000100000100100?001030?12?101201?21020110?1-000200???0110020?01(0 1)(0 1)10000?0020110011?00010001001001000010020?0?11211??10000101000230--200011?01??101110?1100011010013410----00---00?(0 1)00…
	Cricosaurus_vignaudi ?????-210000?000??3-10?????????????????????????????????????-??????-??0???0-???31-??1???21-0200?1?0?0?0?00??010???????0?????000?0?012400011-1?-20100100200001?0200111?011?0???2010???3?0001?????1001???????????2?10??0????????????????????????????????????0????????????????????????????????1?????0????????????????000?30--2?0?????1??1?1???????????????132??----??---?0???00?????????????1?…
	Cricosaurus_lithographicus ?????-2?00?0?000??3-100????????????2?????????????????1011??-016000-3501?10-?0031-20121011-02001100????0?????10?????1?0?????000??00120000?1-10-2010010020010?0021?1?10011?0??22010??23?00?10??0?100??????1??????????????210????????0??200???0110020?010???0?????????????????1000?00??010??0???2??0????????100?01010001?0--20001?001??1?1110??????11010?13310----00---00?(1 2)??0?0???…
	cf_Cricosaurus_Cuba 1??0?????????00???1????????????????????????????????????????????????????????????????????????????1????????????10??????????????0000?012000011-0?-201001???00????020????00???0??22000??23100?1?????1001???????????2????????????????????????????????????01?1100?????2????????0????????0???1??????0?????????????????????????0????????????????????????????????????????????????????????????????????…
	Rhacheosaurus_gracilis 1310?-21001-2002?????????????????????????00??????????10?100-016000-240???0-??031-20121021-02001100?0?0000?1010101201002111100000?012000011-00-20100100200101?0?00111001100???2000?023100010000010010?1??10???12?10?20?????????0?????02?0????1??02??0??110000?002????0???0??1?00?00?0010???1?0?0???????1??10000101000?30--200?110?1??1?11?0?1???011010013(2 3)??----00---?0????0?????????…
	Metriorhynchinae_indet_Cuba 1??????10????00????????????????????????????????????????????????????????????????????????????????????0?0?0???????????????????00000?0120???11-00-???????0??0?????100?1?001??0?????0????31000100000100??????1???????10?20????????????????2??????1?????????0100?0??02????0???????000?00??010???1???????????????????????????0--2???110????1?11???1??????????1????????????????????????????…
	Cretaceous_rhacheosaurin ???????100???002013-1????????????????????????????????111100-016000-460??10-?0031-20121000-02?0?1?000?0000??010101201002????0?000?012??????-00-2?1001012?000?00200?1100??????????????31000100000010???1?0????????10??0??????????????????0????1????????????????????????????????????????10??????????????????100?0101000??0--2?0?110????1?1?1?0????01?0???132??----00---0??10?0???????????…
	Swiss_rhacheosaurin ???????100???0?2??????1??????????????????????????????111100??16000-25010?0-00031-20121011-0??0??000??????????????????????????????????????????????????????????????????????????????????????????????????????????????????11???20?1?????????????????????????????????????????????????????????????????????????????????????????????????????????????????????????3???----00---011?000?????????????101…
	Cricosaurus_saltillensis ?????-1?00?-?0020?3-1????????????????????????????????10??0?-016000-240??10-?00?1-20?21011-02001100?0?0000??????0120100?????000?0?0130000?1-0?-2?10010020000100200?1??0?1????2200????3?0001?????010??????1????????????????????????????????????????????101???????2????????0?????????????????????0???????????????????00??0--2000???????1?111????????1?????32??----00---00?2??00?10?00????…
	Metriorhynchus_palpebrosus 1310?-2100001002?????10??????????????????00??????????????00-016000-2?0???0-000?1-20121021-02?0110?00?0000?1010101201002111?00000?012000001-00-211001002000010010011?0011?1???2000??231000100000010???1???030??2?10??0??21?2???????0?02?0???01?0?10??110100?0?0??????0???0????????010010???1?0?0000???????????????000?20--2?0?110?1??1?1110?01?001101001331?----00---00?1000?????????…
	Maledictosuchus_nuyivijanan ????????001-2002?1????0??????1??????????????????????????100-?????????????????????????????-020011?0?0?0000110101012010020111???????????????????2?1??100200001????????????????????????????????????????0100??????????????????2?110?00?1?2??????????????????????????????????????????????????????????????????????????????????????????????????????????????????????????????????00?????????…
	Maledictosuchus_riclaensis 131??-21001-20020120?10??????????????????????????????101100-013000-120??00-00011010121021-0200110000?000011010101201002011100000?011100021-00-20100100200101001101110011?0??220001?231000100000000?001001030?12?1??2?10210201101000102?000001?0030??111100?0?002????0???00?1?00?00??010?0???0????0?1211??????????000???????00????1??????????????????0?13410----00---00?10002?10?00?0…
	Gracilineustes_acutus ?????-2100?-??????3-???????????????????????????????????????-?13???01?????01?0?01???1???21-0??0??????????????1??????????????000???01?00000?-0?-20100100???001?00001??00???1???2000???310001?????000???1??????????1???0????????????????2??????????2????????0???????????????????00?0?????????1????????????????????????????????????????????????????????????34??----00---0??1?????????????????…
	Gracilineustes_leedsi 13100-2100?-?000013-100????????????2?????00?0--??????101100-013000012010101000110?0121021-0200110000?0000?1010101201002111100000?011000001-00-20100100200(0 1)0100000101001101??2200??0?3100010000000010010?103???2?10?10??21020110(0 1)00010200???01100?0?0110100?0?002?1100???00?1?00?001001000?1?0?000???21???10000101000130--200011001??10011000100011010013410----00---00?00100110?0…
	Metriorhynchus_geoffroyii ???????100???0???????????????????????????????????????1011?0?013000022010?0100011010?21021-0?????00?0?000??????????????????????????????????????????????????????????????????????????????????????????????????????????????0???20???????????????????????????????????????0??????????????????????????????????????????????????????????????????????????????????13???----00---001?00???????????…
	Metriorhynchus_superciliosus 13101-210000100301000100???211?11??2202020030--31--11101100-01300001101010100011010121021-0200110000?0000?1010101201002111100000?011000001-00-20100100200(0 1)01000001010011000-220001023100010000000010010?1030012?20?10102102011010001020000?011?010?011010000?0020110011?00?10001?010010000100?0?0?11211??10000101000120--200011001??10011000100011010013310----00---0011000001…
	Metriorhynchus_casamiquelai ???01-10001-?000??3-?000???????????2?????00??????????????00001300?01101??01?0?210??1?1?21-02?01100?0?00000?010001201000011100000?012000?01-01-20100100200001?00001010011?0??2200??0?30000100000000???1??10????2?20?10??2??2?1?????0?02?0???01?0030?01?21?000??02???00???0?01?00?001?010??01??20000?1211??10000101000130--2?00110????0?10?0?00??01???0?132??----00---00?1??0????????…
	Metriorhynchus_westermanni ?????????0?-?0????3-???????????11??2???????????????11?????????????????????????????????????????????????0?0???????????????????000??012?????1??1?2???????2?0?01??00?10?????0????1?0??0?3?00?????????0????????????????????????????????0????????0??0??0?0?12??00????2???0?11?0?0??????????10????0?2???0??????????????????????????????????????????????????????????????????????????????????…
	Neptunidraco_ammoniticus ??????????????????????????????????????????????????????????????????????????????????????????0??????0??????????10??????????????0????0?2000???????2?100?00??????0?11???10?1?????????????3???01???????0???????????????????????????????????????????????????????????????????????????????????????????????????????????????000??0--2?0?????1?????0????????1?0???1?21????????????????0???????????…
	Metriorhynchus_brachyrhynchus 1310(1 2)-100000100301000100???21???1??2202020030--31--111011000013000011010101000110101210(0 1)1-0200110000?0000?1010001201002111100000?011000001-00-2110010020010100110101001100??2200010231000100000000?001001030?12?10?101021020110301000200?0?0110030?011210000?002?110011?00?1?001001001000?100?0000??211??10000101000110--200011001??10001000101011010013210----00---00120…
	Tyrannoneustes_lythrodectikos 1310?-100000?0030100010?????????????????????0--??????101100-01300001101?1010?0?11??1?1011-0?00110000?0000??????????????????00000?011000001-0?-20110100200101001101?1001100??22000?023100?1?????000??0?0?1?3?????10???1021020110(2 3)0100020????0??0??0?0112100?0?002???00???00?????????0??????1?0??000???????11000101000110--20002100???????100010???1??0?13220----00---?02300000…
	English_rostrum ???????????????2?????????????????????????????????????10?1???013000023010?01000211?01210?1-??????0????????????????????????????????????????????????????????????????????????????????????????????????????????????????????11???20???????????????????????????????????????????????????????????????????????????????????????????????????????????????????????????3???----00---002?12?????????????????????…
	Swiss_rostrum ???????????????2?????????????????????????????????????10?1???013000023010?01000111101210?1-??????0????????????????????????????????????????????????????????????????????????????????????????????????????????????????????11???20???????????????????????????????????????????????????????????????????????????????????????????????????????????????????????????3???----00---002?12???????????????????????…
	Chouquet_cf_hastifer ?????-1?00????02??2???0?????????????????????????????????????013??002301??01?00211101?10?1-0200110000?000???????????????????00????0120000?1-0?-2?11010020000100110??10011?????200????3?0001?????000??????1????????????11???20??????0?????????????????????????????????????0??????????????????????????????????????????????????????????????????????????????322?----00---002?12?????????????110…
	Mr_Passmores_specimen ???0????00????030?20?????????????????????????????????10?1?0?013??00230?0?01?0?2111012??11-0??0110000?000???????????????????0??????????????-??-2?11????200001????????????????22000??2???????????00????????????????????11???2?????????????????????????10?????0??0??110????????????????000?????????0?????????10??????000?0--2?002???????0??100?????1?0???1?22?????00???002?120????????????11…
	cf_Torvoneustes ????????00????02??20????????????????????????????????????????????????????????????????????1?020011?0?0?0000??????01201002????????????????????????????100200001???????????????????????????????????00??????????????????????????????????????????????????????????????????0????????????????????????????????????????????????????????????????????????????????0???1??????????????????????????????????????…
	Torvoneustes_coryphaeus 1310??????0010020120100????21???????2????00??????--11????00???????????????????????????????020011??0???0?011010001201002011100000?012000011-00-2111010020000100110101001101??2200010231000100000000??01001030?12?10?10????????1????0????????????????010210001?012???00???0001?????????????0??0????0?1211??110??????????0--2???21??????0??10???0101101001?220????????????????????????????…
	Torvoneustes_carpenteri ?????-1?0000?0020?3-100??????????????????????????????????00?0?3??0012?10?01?0?111??1?1011?0200110000?0000??0???????????????000?0?01200000?-0?-2?110100200?0100110101?011???????0????310001?????000?00???1???????10??011???2??1?3???0??????????????????????????1????00????????????0??0?????????0?0????????????????000??????000??0???????????????????10?1312?----00---002?0000???????????…
	Torvoneustes_mexicanus ?????????????????????????????????????????????????????????????????????????????????????????????????0???????????????????????????????????????????????????????????????????????????????????????????????????????????????????????????????????????????????????????????????????????????????????????????????????????????????????????????2????????????????????????????????????????????0?0???????????…
	Torvoneustes_sp ??????????????????????????????????????????????????????????????????????????????????????????????????????????????????????????????????????????????????????????????????????????????????????????????????????????????????????????????????????????????????????????01?012???00??????????????????????????????????????????????????????????????????????????????????????????????????????????????????????????…
	Purranisaurus_potens 1310????00?0?00?01????00???????????2?????00?0--??????????00???????????????????????????????0200?1?000?0000???1000120100????100000?013000001-00-211101??20000100110?0100110???22000102310001?00?0000?00?0?1030?12?1??????2??2?1?0???0??200???01100?0?010210000?002011001??000?000100?00100001?020000?1211??110?0101?????0--2???2??????10??10???0?01?0?0????2??????????????0???????????????10…
	Ieldraan_melkshamensis ?????????0?????10?00??????????????????????????????????????00?????????????????????????????-?????1?????????????????????????????????0?(1 2)0???????0?2?110??0?00????01???????????????????????00???????0??????????????????????????????????????????????????????????1????????0?????????????????10??????????????????110?01010????0--2???2?0?1??????1???????????0???????????????????????0???????…
	Geosaurus_giganteus ?????????0??1001?13-?????????????????????????????????1?110000?3??00???????1???210??2???11-02?0110000?0000?10100012010021111000???0?200000?-00-2?110100??0?01?0110?0?001??0??????????310001000000001?0100103??1?01??10??2???????????????????0?????0???????0?????????00????????????0???????????????????????110?0101000110--200021001??1?001??????????1??1311?----??---?0?3??00?1???????2?1200…
	Geosaurus_grandis ?310?-1?0000?0010?3-10???????????????????????????????10110000130000110?0??1?00210?0121011-02001100????0?????10?????????????000???01200000?-00-2?110100200?01?0110?010011?0???2000??23?00?1?????000??????1????1??1??????2?0????????????????????????????????????????1???????????????1??????????????????????11000101000??0???000????1??1?0????????01??10??3???----00---00????0????????????120??0…
	Geosaurus_lapparenti ??????????????????3-???????????????????????????????????????????????????????????????????????2??????????0?????????????????????0?????12??????????211101????0?????11?????0??????????????3??????????000?????????????????????????????????????????????????????????????????0????????????????????????????????????????????????????????????????????????????????????????????????????????????????????20…
	Suchodus_durobrivensis 1310???000?0?002??0?010??????????????????00??????????10???000?3??0?11???????????0??1?1?11?0??01100?0?0000????????????02111??0?00?0110000?2-0?-??1?????200?01?01?????????00??22000?023??????????000????????????????????????2?110400?002?????????????01121???0??02?110????????0?0?0???00000?????1?0????????11100101000?10--200021001???0??100????01?01001?1????????????0?30100110?000001?2…
	Plesiosuchus_manselii 1310???0000010020?1???0????????????2??20?00????3?--1110??000013000012010?01000210?0121?11-0200110000?0000??0???????????????00000?01?0000?2-0?-??11???0200?01?0?10???0011?0??22000??2???????????00???????1??????????1010(1 2)1?201??50000?2??????????????11210000?002?11001??????0????0?0010?0?100?1?0????????11100101000110--200021001??1000100010101101001311?----??---00?30100110100000…
	Dakosaurus_andiniensis 0310?00210000000013-1?00????????1????????0???????????10110000130000120??1???00210?0121211-0200?10000?000111010001201002111100000?013000002-00-2112110020000100210?010011?0??21000??2310001000000001?11001030?12010?10????02???0???0??2?????0110??0??112100?0?002?110011??00??????0?0000???1?020?0??1211??11000101000100--20112110???100?10?????????1001301?----00---00?3?10????????????2…
	Dakosaurus_maximus ????????100?10030?1?1????????????????????????????????1011000013000013010????00210?0121?11-0200110000?000???0?00?????????????0?00?0?3000002-0?-211211?0??0?01?01101?10011?0????00????3?0001?????000??????1??????????10?????2??????????2????????????????21?0?????2??????????????????????????1???0??????????110?0101000?10--201121001??1?00100???101?01001311?----00---00?30102120?000003?21001…
	Mr_Leeds_dakosaur 1310?-1?100010030?00010??????????????????00?0--??????1011000013000011??0101?00210?0?21011-02001100?0?0001?1?10?01201102111?00000?011000002-00-21111100200101001101010011?0??22000??23100?1?00?0000?00?0?1?????????????????20??????0?????????????????112100?0?002?110????00??????????01000???0?0?0????????11000101000??0--200?2100???10??1??????01101001311?----00---00?3010????????????2100?0…
	Vaches_Noire_dakosaur ????????10?0??03??0??????????????????????????????????????00???????????????????????????0???020011?0?0?0001?10100???????????1???????1??0????????2?111100200001??1?0???????????????????3?000??00?0????0110?1??????????????????????????????????????????????????????????0?????????????????????????????????????????????????????????????????????????????????????1???????????????????????????????…
	Druegendorf_merged ??????????????????????????????????????????????????????????????????????????????????????????????????????????????????????????????????????????????????????????????????????????????????????????????????????????????????????????????????????????????????????????????????????????????????????????????????????????????????0????????00???????????????????????????????????????????1?000?????100???????…
	BSY008_465 ??????????0??00?1?3-10???????????????????????????????10110?0??????????????1????1??0?????1-0??0?1?0????000??????????????????0???0?012000????0?-2111??002000010011?10100?1????220?0??23?0????????000??????1????1??10???????????????????????????????????????????????????????????????????????????????????????110??10?0000?0--2000210?1?0?0??1000?010110100131?0????????????2010?1??1?01002?01000?????011…
;
END;
