# Supplementary material for: Description and phylogenetic relationships of a new species of Torvoneustes (Crocodylomorpha, Thalattosuchia) from the Kimmeridgian of Switzerland
Source: PeerJ. 2023 Jul 19;11:e15512. doi: 10.7717/peerj.15512 (PMC10362849; doi:10.7717/peerj.15512)
Supplement: Supplemental Information 2 — Each link provides access to 3D meshes used to reconstruct the skull and mandible of MJSN BSY008-465. Links to the reconstructed skull and mandible is also provided. [file peerj-11-15512-s002.odt]

	
Model IDs
Description

M3#1037
Left dentary (3 meshes)
http://morphomuseum.com/Specimenfiles/sendFile/1037/bf5c05
M3#1038
Right dentary (3 meshes)
http://morphomuseum.com/Specimenfiles/sendFile/1038/0f9aa0
M3#1039
Left ramus (2 meshes)
http://morphomuseum.com/Specimenfiles/sendFile/1039/b453bd
M3#1040
Right ramus (3 meshes)
http://morphomuseum.com/Specimenfiles/sendFile/1040/51b0be
M3#1041
Left splenial (2 meshes)
http://morphomuseum.com/Specimenfiles/sendFile/1041/b88b9d
M3#1042
Right splenial (2 meshes)
http://morphomuseum.com/Specimenfiles/sendFile/1042/8e1d9f
M3#1043
Frontal and left prefrontal
http://morphomuseum.com/Specimenfiles/sendFile/1043/cdc6a5
M3#1044
Left maxilla (4 meshes)
http://morphomuseum.com/Specimenfiles/sendFile/1044/6734ec
M3#1045
Right maxilla
http://morphomuseum.com/Specimenfiles/sendFile/1045/5e4938
M3#1046
Left nasal
http://morphomuseum.com/Specimenfiles/sendFile/1046/8461f4
M3#1047
Right nasal
http://morphomuseum.com/Specimenfiles/sendFile/1047/258597
M3#1048
Parietal
http://morphomuseum.com/Specimenfiles/sendFile/1048/140093
M3#1049
Right postorbital
http://morphomuseum.com/Specimenfiles/sendFile/1049/ced2e2
M3#1050
Right prefrontal
http://morphomuseum.com/Specimenfiles/sendFile/1050/9b4a86
M3#1051
Right premaxilla
http://morphomuseum.com/Specimenfiles/sendFile/1051/d903cc
M3#1052
Left squamosal
http://morphomuseum.com/Specimenfiles/sendFile/1052/e78979
M3#1053
Right squamosal
http://morphomuseum.com/Specimenfiles/sendFile/1053/6560c4
M3#1054
Reconstruction of the mandible
http://morphomuseum.com/Specimenfiles/sendFile/1054/3c4fb0
M3#1055
Reconstruction of the cranium
http://morphomuseum.com/Specimenfiles/sendFile/1055/e68720
