# Supplementary material for: Description and phylogenetic relationships of a new species of Torvoneustes (Crocodylomorpha, Thalattosuchia) from the Kimmeridgian of Switzerland
Source: PeerJ. 2023 Jul 19;11:e15512. doi: 10.7717/peerj.15512 (PMC10362849; doi:10.7717/peerj.15512)
Supplement: Supplemental Information 3 [file peerj-11-15512-s003.zip]

Archive with 9 entries (8 files):
- Supplementary material S1/
- Supplementary material S1/eiw_equal_nelsen.svg
- Supplementary material S1/eiw_piwe10_nelsen.svg
- Supplementary material S1/eiw_piwe15_nelsen.svg
- Supplementary material S1/eiw_piwe1_nelsen.svg
- Supplementary material S1/eiw_piwe20_nelsen.svg
- Supplementary material S1/eiw_piwe3_nelsen.svg
- Supplementary material S1/eiw_piwe50_nelsen.svg
- Supplementary material S1/eiw_piwe7_nelsen.svg
