# Supplementary material for: Description and phylogenetic relationships of a new species of Torvoneustes (Crocodylomorpha, Thalattosuchia) from the Kimmeridgian of Switzerland
Source: PeerJ. 2023 Jul 19;11:e15512. doi: 10.7717/peerj.15512 (PMC10362849; doi:10.7717/peerj.15512)
Supplement: Supplemental Information 4 [file peerj-11-15512-s004.zip]

Archive with 11 entries (10 files):
- Supplementary material S2/
- Supplementary material S2/eiw_equal_prunnelsen.svg
- Supplementary material S2/eiw_piwe10_prunnelsen.svg
- Supplementary material S2/eiw_piwe15_prunnelsen.svg
- Supplementary material S2/eiw_piwe1_prunnelsen.svg
- Supplementary material S2/eiw_piwe20_prunnelsen.svg
- Supplementary material S2/eiw_piwe3_prunnelsen.svg
- Supplementary material S2/eiw_piwe50_prunnelsen.svg
- Supplementary material S2/eiw_piwe7_prunnelsen.svg
- Supplementary material S2/feiw_equal_prunnelsen.svg
- Supplementary material S2/feiw_piwe10_prunnelsen.svg
