# Supplementary material for: Description and phylogenetic relationships of a new species of Torvoneustes (Crocodylomorpha, Thalattosuchia) from the Kimmeridgian of Switzerland
Source: PeerJ. 2023 Jul 19;11:e15512. doi: 10.7717/peerj.15512 (PMC10362849; doi:10.7717/peerj.15512)
Supplement: Supplemental Information 5 [file peerj-11-15512-s005.zip]

Archive with 1 entries (1 files):
- Pars_Metrio_Morph_LeaBSY008465MrBayes.con.tre
