# Supplementary material for: Description and phylogenetic relationships of a new species of Torvoneustes (Crocodylomorpha, Thalattosuchia) from the Kimmeridgian of Switzerland
Source: PeerJ. 2023 Jul 19;11:e15512. doi: 10.7717/peerj.15512 (PMC10362849; doi:10.7717/peerj.15512)
Supplement: Supplemental Information 5 [file peerj-11-15512-s005.zip › Pars_Metrio_Morph_LeaBSY008465MrBayes.con.tre]

#NEXUS
[ID: 0839157041]
begin taxa;
	dimensions ntax=180;
	taxlabels
		Batrachotomus_kupferzellensis
		Postosuchus_kirkpatricki
		Carnufex_carolinensis
		Undescribed_sphenosuchian
		Dromicosuchus_grallator
		Hesperosuchus_cf_agilis
		Terrestrisuchus_gracilis
		Dibothrosuchus_elaphros
		Junggarsuchus_sloani
		Almadasuchus_figarii
		Coloradisuchus_abelini
		Hemiprotosuchus_leali
		Protosuchus_richardsoni
		Protosuchus_haughtoni
		Cassissuchus_sanziuami
		Eopneumatosuchus_colberti
		Fruitachampsa_callisoni
		Notosuchus_terrestris
		Mariliasuchus_amarali
		Adamantinasuchus_navae
		Sphagesaurus_huenei
		Caipirasuchus_montealtensis
		Baurusuchus_pachecoi
		Araripesuchus_patagonicus
		Montealtosuchus_arrudacamposi
		Uberabasuchus_terrificus
		cf_Hamadasuchus_rebouli
		Sebecus_icaeorhinus
		Mahajangasuchus_insignis
		Alligatorium_meyeri
		Theriosuchus_pusillus
		Eutretauranosuchus_delfsi
		Amphicotylus_stovalli
		Goniopholis_baryglphaeus
		Goniopholis_kiplingi
		Goniopholis_simus
		Anteophthalmosuchus_hooleyi
		Anteophthalmosuchus_epikrator
		Elosuchus_cherifiensis
		Elosuchus_broinae
		Vectisuchus_leptognathus
		Pholidosaurus_schaumburgensis
		Pholidosaurus_sp
		Meridiosaurus_vallisparadisi
		cf_Chalawan_thailandicus
		Sarcosuchus_hartti
		Sarcosuchus_imperator
		cf_Terminonaris_robusta
		Oceanosuchus_boecensis
		Pholidosaurus_purbeckensis
		Anthracosuchus_balrogus
		Arambourgisuchus_khouribgaensis
		Atlantosuchus_coupatezi
		Cerrejonisuchus_improcerus
		Chenanisuchus_lateroculi
		Congosaurus_bequaerti
		Dyrosaurus_maghribensis
		Dyrosaurus_phosphaticus
		Guarinisuchus_munizi
		Hyposaurus_rogersii
		Phosphatosaurus_gavialoides
		Rhabdognathus_keiniensis
		Rhabdognathus_aslerensis
		Sokotosuchus_ianwilsoni
		Bernissartia_fagesii
		Koumpiodontosuchus_aprosdokiti
		Susisuchus_anatoceps
		Isisfordia_duncani
		Shamosuchus_djadochtaensis
		Hylaeochampsa_vectiana
		Pietraroiasuchus_ormezzanoi
		Pachycheilosuchus_trinquei
		Iharkutosuchus_makadii
		Gavialis_gangeticus
		Tomistoma_schlegelii
		Brochuchus_pigotti
		Voay_robustus
		Osteolaemus_osborni
		Osteolaemus_tetraspis
		Mecistops_cataphractus
		Mecistops_leptorhynchus
		Crocodylus_acutus
		Crocodylus_halli
		Crocodylus_intermedius
		Crocodylus_johnstoni
		Crocodylus_moreletii
		Crocodylus_niloticus
		Crocodylus_palustris
		Crocodylus_porosus
		Crocodylus_rhombifer
		Crocodylus_siamensis
		Alligator_mississippiensis
		Alligator_sinensis
		Caiman_crocodilus
		Caiman_latirostris
		Caiman_yacare
		Melanosuchus_niger
		Paleosuchus_trigonatus
		Steneosaurus_gracilirostris
		Mystriosaurus_laurillardi
		Chinese_teleosauroid
		Indosinosuchus_potamosiamensis
		Platysuchus_multiscrobiculatus
		Teleosaurus_cadomensis
		Mycterosuchus_nasutus
		Bathysuchus_megarhinus
		Aeolodon_priscus
		Sericodon_jugleri
		Steneosaurus_bollensis
		Steneosaurus_leedsi
		Steneosaurus_megistorhynchus
		Deslongchampsina_larteti
		Steneosaurus_heberti
		Steneosaurus_bouchardi
		Steneosaurus_edwardsi
		Yvridiosuchus_boutilieri
		Lemmysuchus_obtusidens
		Machimosaurus_buffetauti
		Machimosaurus_mosae
		Machimosaurus_hugii
		Machimosaurus_rex
		Pelagosaurus_typus
		Pelagosaurus_tomarensis
		Opisuchus_meieri
		Peipehsuchus_teleorhinus
		Teleidosaurus_calvadosii
		Metriorhynchoid_indet
		Magyarosuchus_fitosi
		Eoneustes_bathonicus
		Eoneustes_gaudryi
		Chile_metriorhynchoid
		Zoneait_nargorum
		Solnhofen_Cricosaurus
		Cricosaurus_bambergensis
		Cricosaurus_elegans
		Cricosaurus_suevicus
		Cricosaurus_schroederi
		Cricosaurus_araucanensis
		Cricosaurus_vignaudi
		Cricosaurus_lithographicus
		cf_Cricosaurus_Cuba
		Rhacheosaurus_gracilis
		Metriorhynchinae_indet_Cuba
		Cretaceous_rhacheosaurin
		Swiss_rhacheosaurin
		Cricosaurus_saltillensis
		Metriorhynchus_palpebrosus
		Maledictosuchus_nuyivijanan
		Maledictosuchus_riclaensis
		Gracilineustes_acutus
		Gracilineustes_leedsi
		Metriorhynchus_geoffroyii
		Metriorhynchus_superciliosus
		Metriorhynchus_casamiquelai
		Metriorhynchus_westermanni
		Neptunidraco_ammoniticus
		Metriorhynchus_brachyrhynchus
		Tyrannoneustes_lythrodectikos
		English_rostrum
		Swiss_rostrum
		Chouquet_cf_hastifer
		Mr_Passmores_specimen
		cf_Torvoneustes
		Torvoneustes_coryphaeus
		Torvoneustes_carpenteri
		Torvoneustes_mexicanus
		Torvoneustes_sp
		Purranisaurus_potens
		Ieldraan_melkshamensis
		Geosaurus_giganteus
		Geosaurus_grandis
		Geosaurus_lapparenti
		Suchodus_durobrivensis
		Plesiosuchus_manselii
		Dakosaurus_andiniensis
		Dakosaurus_maximus
		Mr_Leeds_dakosaur
		Vaches_Noire_dakosaur
		Druegendorf_merged
		BSY008_465
		;
end;
begin trees;
	translate
		1	Batrachotomus_kupferzellensis,
		2	Postosuchus_kirkpatricki,
		3	Carnufex_carolinensis,
		4	Undescribed_sphenosuchian,
		5	Dromicosuchus_grallator,
		6	Hesperosuchus_cf_agilis,
		7	Terrestrisuchus_gracilis,
		8	Dibothrosuchus_elaphros,
		9	Junggarsuchus_sloani,
		10	Almadasuchus_figarii,
		11	Coloradisuchus_abelini,
		12	Hemiprotosuchus_leali,
		13	Protosuchus_richardsoni,
		14	Protosuchus_haughtoni,
		15	Cassissuchus_sanziuami,
		16	Eopneumatosuchus_colberti,
		17	Fruitachampsa_callisoni,
		18	Notosuchus_terrestris,
		19	Mariliasuchus_amarali,
		20	Adamantinasuchus_navae,
		21	Sphagesaurus_huenei,
		22	Caipirasuchus_montealtensis,
		23	Baurusuchus_pachecoi,
		24	Araripesuchus_patagonicus,
		25	Montealtosuchus_arrudacamposi,
		26	Uberabasuchus_terrificus,
		27	cf_Hamadasuchus_rebouli,
		28	Sebecus_icaeorhinus,
		29	Mahajangasuchus_insignis,
		30	Alligatorium_meyeri,
		31	Theriosuchus_pusillus,
		32	Eutretauranosuchus_delfsi,
		33	Amphicotylus_stovalli,
		34	Goniopholis_baryglphaeus,
		35	Goniopholis_kiplingi,
		36	Goniopholis_simus,
		37	Anteophthalmosuchus_hooleyi,
		38	Anteophthalmosuchus_epikrator,
		39	Elosuchus_cherifiensis,
		40	Elosuchus_broinae,
		41	Vectisuchus_leptognathus,
		42	Pholidosaurus_schaumburgensis,
		43	Pholidosaurus_sp,
		44	Meridiosaurus_vallisparadisi,
		45	cf_Chalawan_thailandicus,
		46	Sarcosuchus_hartti,
		47	Sarcosuchus_imperator,
		48	cf_Terminonaris_robusta,
		49	Oceanosuchus_boecensis,
		50	Pholidosaurus_purbeckensis,
		51	Anthracosuchus_balrogus,
		52	Arambourgisuchus_khouribgaensis,
		53	Atlantosuchus_coupatezi,
		54	Cerrejonisuchus_improcerus,
		55	Chenanisuchus_lateroculi,
		56	Congosaurus_bequaerti,
		57	Dyrosaurus_maghribensis,
		58	Dyrosaurus_phosphaticus,
		59	Guarinisuchus_munizi,
		60	Hyposaurus_rogersii,
		61	Phosphatosaurus_gavialoides,
		62	Rhabdognathus_keiniensis,
		63	Rhabdognathus_aslerensis,
		64	Sokotosuchus_ianwilsoni,
		65	Bernissartia_fagesii,
		66	Koumpiodontosuchus_aprosdokiti,
		67	Susisuchus_anatoceps,
		68	Isisfordia_duncani,
		69	Shamosuchus_djadochtaensis,
		70	Hylaeochampsa_vectiana,
		71	Pietraroiasuchus_ormezzanoi,
		72	Pachycheilosuchus_trinquei,
		73	Iharkutosuchus_makadii,
		74	Gavialis_gangeticus,
		75	Tomistoma_schlegelii,
		76	Brochuchus_pigotti,
		77	Voay_robustus,
		78	Osteolaemus_osborni,
		79	Osteolaemus_tetraspis,
		80	Mecistops_cataphractus,
		81	Mecistops_leptorhynchus,
		82	Crocodylus_acutus,
		83	Crocodylus_halli,
		84	Crocodylus_intermedius,
		85	Crocodylus_johnstoni,
		86	Crocodylus_moreletii,
		87	Crocodylus_niloticus,
		88	Crocodylus_palustris,
		89	Crocodylus_porosus,
		90	Crocodylus_rhombifer,
		91	Crocodylus_siamensis,
		92	Alligator_mississippiensis,
		93	Alligator_sinensis,
		94	Caiman_crocodilus,
		95	Caiman_latirostris,
		96	Caiman_yacare,
		97	Melanosuchus_niger,
		98	Paleosuchus_trigonatus,
		99	Steneosaurus_gracilirostris,
		100	Mystriosaurus_laurillardi,
		101	Chinese_teleosauroid,
		102	Indosinosuchus_potamosiamensis,
		103	Platysuchus_multiscrobiculatus,
		104	Teleosaurus_cadomensis,
		105	Mycterosuchus_nasutus,
		106	Bathysuchus_megarhinus,
		107	Aeolodon_priscus,
		108	Sericodon_jugleri,
		109	Steneosaurus_bollensis,
		110	Steneosaurus_leedsi,
		111	Steneosaurus_megistorhynchus,
		112	Deslongchampsina_larteti,
		113	Steneosaurus_heberti,
		114	Steneosaurus_bouchardi,
		115	Steneosaurus_edwardsi,
		116	Yvridiosuchus_boutilieri,
		117	Lemmysuchus_obtusidens,
		118	Machimosaurus_buffetauti,
		119	Machimosaurus_mosae,
		120	Machimosaurus_hugii,
		121	Machimosaurus_rex,
		122	Pelagosaurus_typus,
		123	Pelagosaurus_tomarensis,
		124	Opisuchus_meieri,
		125	Peipehsuchus_teleorhinus,
		126	Teleidosaurus_calvadosii,
		127	Metriorhynchoid_indet,
		128	Magyarosuchus_fitosi,
		129	Eoneustes_bathonicus,
		130	Eoneustes_gaudryi,
		131	Chile_metriorhynchoid,
		132	Zoneait_nargorum,
		133	Solnhofen_Cricosaurus,
		134	Cricosaurus_bambergensis,
		135	Cricosaurus_elegans,
		136	Cricosaurus_suevicus,
		137	Cricosaurus_schroederi,
		138	Cricosaurus_araucanensis,
		139	Cricosaurus_vignaudi,
		140	Cricosaurus_lithographicus,
		141	cf_Cricosaurus_Cuba,
		142	Rhacheosaurus_gracilis,
		143	Metriorhynchinae_indet_Cuba,
		144	Cretaceous_rhacheosaurin,
		145	Swiss_rhacheosaurin,
		146	Cricosaurus_saltillensis,
		147	Metriorhynchus_palpebrosus,
		148	Maledictosuchus_nuyivijanan,
		149	Maledictosuchus_riclaensis,
		150	Gracilineustes_acutus,
		151	Gracilineustes_leedsi,
		152	Metriorhynchus_geoffroyii,
		153	Metriorhynchus_superciliosus,
		154	Metriorhynchus_casamiquelai,
		155	Metriorhynchus_westermanni,
		156	Neptunidraco_ammoniticus,
		157	Metriorhynchus_brachyrhynchus,
		158	Tyrannoneustes_lythrodectikos,
		159	English_rostrum,
		160	Swiss_rostrum,
		161	Chouquet_cf_hastifer,
		162	Mr_Passmores_specimen,
		163	cf_Torvoneustes,
		164	Torvoneustes_coryphaeus,
		165	Torvoneustes_carpenteri,
		166	Torvoneustes_mexicanus,
		167	Torvoneustes_sp,
		168	Purranisaurus_potens,
		169	Ieldraan_melkshamensis,
		170	Geosaurus_giganteus,
		171	Geosaurus_grandis,
		172	Geosaurus_lapparenti,
		173	Suchodus_durobrivensis,
		174	Plesiosuchus_manselii,
		175	Dakosaurus_andiniensis,
		176	Dakosaurus_maximus,
		177	Mr_Leeds_dakosaur,
		178	Vaches_Noire_dakosaur,
		179	Druegendorf_merged,
		180	BSY008_465
		;
tree con_all_compat = [&U] (1[&prob=1.00000000e+000,prob_stddev=0.00000000e+000,prob_range={1.00000000e+000,1.00000000e+000},prob(percent)="100",prob+-sd="100+-0"]:1.032354e-001[&length_mean=1.05655598e-001,length_median=1.03235400e-001,length_95%HPD={5.58064000e-002,1.60634600e-001}],2[&prob=1.00000000e+000,prob_stddev=0.00000000e+000,prob_range={1.00000000e+000,1.00000000e+000},prob(percent)="1…
end;
